# Supplementary material for: Utility of the BioFire® FilmArray® Pneumonia Panel Using Bronchial Washing Specimens: A Comparative Study with Conventional Culture
Source: Diagnostics (Basel). 2025 Dec 26;16(1):91. doi: 10.3390/diagnostics16010091 (PMC12786099; doi:10.3390/diagnostics16010091)
Supplement: Supplementary file 1 [file diagnostics-16-00091-s001.zip › Supplementary.xlsx]

## Sheet: Supplement 1
Supplementary Table S1. Comparison of antimicrobial susceptibility test results from conventional culture and resistance genes detected by the BioFire® FilmArray® Pneumonia Panel.
Sample No.	Culture identification 1	AST 1	Culture identification 2	AST 2	Culture identification 2	AST 3	FA-1 identification	FA-2 identification	FA-3 identification	FA-4 identification	FA-5 identification	FA-6 identification	Filmarray Resistance gene detection
2	E. coli	ESBL					E. coli						CTX-M
16	E. coli	ESBL					E. coli	K. pneumoniae					CTX-M
18	S. aureus	MRSA	K. oxytoca				S. aureus	K. oxytoca						mecA/C and MREJ
20	K. pneumoniae	ESBL					K. pneumoniae group
22	No pathogen						S. aureus							mecA/C and MREJ
25	S. aureus						S. aureus	S. pneumoniae						mecA/C and MREJ
38	S. aureus	MRSA					S. aureus							mecA/C and MREJ
40	P. aeruginosa		S. marcescens	ESBL			P. aerusinosa	S. marcescens	A. baumannii complex	S. agalactiae	S. aureus		CTX-M
45	S. aureus	MRSA					S. aureus							mecA/C and MREJ
47	K. pneumoniae	ESBL					K. pneumoniae group						CTX-M
51	No pathogen						S. aureus	M. catarrhalis						mecA/C and MREJ
52	S. aureus	MRSA					S. aureus							mecA/C and MREJ
54	P. aeruginosa		E. coli	ESBL			P. aerusinosa	E. coli	S. pneumoniae	Proteuss spp.	S. aureus	S. agalactiae	CTX-M
57	No pathogen						S. aureus							mecA/C and MREJ
59	P. aeruginosa						P. aerusinosa	S. agalactiae					NDM
60	K. pneumoniae	KPC, ESBL					S. aureus	K. pneumoniae					CTX-M, KPC
65	A. baumannii complex		P. aeruginosa		K. pneumoniae	ESBL	A. baumannii complex	P. aerusinosa	S. agalactiae	K. pneumoniae	S. aureus		CTX-M	MecA/C and MREJ
74	P. aeruginosa						P. aerusinosa	S. agalactiae	E. coli	K. pneumoniae			CTX-M
76	K. pneumoniae	KPC, ESBL					K. pneumoniae group						CTX-M, KPC
77	H. influenzae		A. baumannii complex		K. pneumoniae	KPC, ESBL	A. baumannii complex	H. influenzae	S. aureus	K. pneumoniae			CTX-M, KPC	MecA/C and MREJ
81	P. aeruginosa		K. pneumoniae	KPC, ESBL	S. aureus	MRSA	P. aerusinosa	K. pneumoniae	S. aureus				CTX-M, KPC, NDM	MecA/C and MREJ
82	K. pneumoniae	ESBL					K. pneumoniae group	S. pneumoniae					CTX-M
85	S. aureus	MRSA					S. aureus							MecA/C and MREJ
95	A. baumannii complex						A. baumannii complex	E. coli					CTX-M
97	E. coli	ESBL					E. coli						CTX-M
99	No pathogen						A. baumannii complex	Proteus spp.					CTX-M, KPC
126	S. aureus	MRSA					H. influenzae	S. aureus						MecA/C and MREJ
131	K. pneumoniae		S. aureus	MRSA			S. aureus							MecA/C and MREJ
135	E. cloacae	ESBL	E. coli				E. coli	E. cloacea					CTX-M
146	S. aureus	MRSA	Serratia marcescens				S. aureus	S. marcescens	K. pneumoniae				KPC	MecA/C and MREJ
155	P. aeruginosa						P. aerusinosa	S. agalactiae					CTX-M
156	K. pneumoniae	ESBL					K. pneumoniae group						CTX-M, KPC
158	K. pneumoniae						K. pneumoniae group						CTX-M
159	E. coli	CRE, ESBL	K. pneumoniae	ESBL	S. aureus	MRSA	S. aureus	E. coli	K. pneumoniae	E. cloacacea	A. baumannii complex		CTX-M	MecA/C and MREJ
161	Proteus mirabilis						H. influenzae	P. aerusinosa	S. agalactiae	Proteuss spp.			CTX-M
163	K. pneumoniae						K. pneumoniae group	S. aureus	S. agalactiae	P. aerusinosa	E. coli	S. marcescens		MecA/C and MREJ
164	E. coli						E. coli						CTX-M, KPC
167	K. aerogenes		K. pneumoniae				K. aerogenes	S. aureus	K. pneumoniae					MecA/C and MREJ
169	K. aerogenes	ESBL	S. aureus				S. aureus	E. coli					CTX-M
170	K. pneumoniae						S. aureus							MecA/C and MREJ
171	P. aeruginosa						S. aureus	P. aerusinosa						MecA/C and MREJ
173	A. baumannii complex						A. baumannii complex	S. pneumoniae	S. agalactiae	K. pneumoniae			CTX-M
182	S. aureus	MRSA					S. aureus							MecA/C and MREJ
